# Supplementary material for: Characterization of Schistosome Sox Genes and Identification of a Flatworm Class of Sox Regulators
Source: Pathogens. 2023 May 9;12(5):690. doi: 10.3390/pathogens12050690 (PMC10222431; doi:10.3390/pathogens12050690)
Supplement: Supplementary file 1 [file pathogens-12-00690-s001.zip]

Archive with 1 entries (1 files):
- pathogens-2389168-supplementary.pdf
